# Supplementary material for: Activation of Peracetic Acid by CoFe2O4 for Efficient Degradation of Ofloxacin: Reactive Species and Mechanism
Source: Molecules. 2023 Dec 2;28(23):7906. doi: 10.3390/molecules28237906 (PMC10708156; doi:10.3390/molecules28237906)
Supplement: Supplementary file 1 [file molecules-28-07906-s001.zip]

Archive with 1 entries (1 files):
- molecules-2727200-supplementary.pdf
